# Supplementary material for: Comparison of Three Dietary Assessment Methods to Estimate Meat Intake as Part of a Meat Reduction Intervention among Adults in the UK
Source: Nutrients. 2022 Jan 18;14(3):411. doi: 10.3390/nu14030411 (PMC8839883; doi:10.3390/nu14030411)
Supplement: Supplementary file 1 [file nutrients-14-00411-s001.zip]

Archive with 1 entries (1 files):
- nutrients-1531319-supplementary.pdf
